# Supplementary material for: Rigidity percolation uncovers a structural basis for embryonic tissue phase transitions
Source: Cell. 2021 Apr 1;184(7):1914–1928.e19. doi: 10.1016/j.cell.2021.02.017 (PMC8055543; doi:10.1016/j.cell.2021.02.017)
Supplement: Table S1. Rigidity analysis of all experimental networks, related to Figures 2, 3, and 5 [file mmc1.xlsx]

## Sheet: Sheet1
Experiment	N_cells	Raw_Conn	Normalized_Conn	Full_Conn	Giant_Cluster (GC)	2nd_GC	All_rigid	Ensemble_GC	95_upperGC	95_LowerGC	Ensemble_2ndGC	95_upper2ndGC	95_Lower2ndGC
CAMypt1_A_t1	64	4.0625	0.8125	5	0.8125	0.046875	0.90625	0.945909	0.0540911	0.0709089	0.0126852	0.0261079	0.0126852
CAMypt1_A_t2	69	3.73913	0.742346	5.03691	0.768116	0.0434783	0.797101	0.830371	0.156698	0.18813	0.0479041	0.0731228	0.0479041
CAMypt1_A_t3	85	3.83529	0.747289	5.13228	0.741176	0.0705882	0.847059	0.830371	0.156698	0.18813	0.0479041	0.0731228	0.0479041
CAMypt1_A_t4	91	3.82418	0.740922	5.16137	0.538462	0.0769231	0.857143	0.830371	0.156698	0.18813	0.0479041	0.0731228	0.0479041
CAMypt1_A_t5	95	3.70526	0.71541	5.17922	0.673684	0.0526316	0.863158	0.537433	0.307395	0.346653	0.069445	0.0986584	0.069445
CAMypt1_A_t6	97	3.48454	0.671689	5.18772	0.268041	0.0824742	0.731959	0.2524	0.277319	0.195679	0.0870414	0.0694803	0.0610669
CAMypt1_A_t7	103	3.45631	0.663178	5.21174	0.0970874	0.0873786	0.747573	0.2524	0.277319	0.195679	0.0870414	0.0694803	0.0610669
CAMypt1_A_t8	116	3.37931	0.642794	5.25722	0.0862069	0.0775862	0.655172	0.179133	0.206832	0.126722	0.0766081	0.0494789	0.0463232
CAMypt1_A_t9	117	3.47009	0.659662	5.2604	0.111111	0.102564	0.74359	0.179133	0.206832	0.126722	0.0870414	0.0694803	0.0610669
CAMypt1_A_t10	129	4.0155	0.758266	5.29564	0.775194	0.0310078	0.883721	0.830371	0.156698	0.18813	0.0303118	0.0346807	0.0303118
CAMypt1_A_t11	142	3.78873	0.711011	5.32865	0.471831	0.0704225	0.739437	0.537433	0.307395	0.346653	0.069445	0.0986584	0.069445
CAMypt1_A_t12	136	3.83824	0.722287	5.31401	0.235294	0.161765	0.867647	0.712938	0.239648	0.298021	0.069445	0.0986584	0.069445
CAMypt1_A_t13	145	4.31724	0.809133	5.33564	0.868966	0.0275862	0.924138	0.945909	0.0540911	0.0709089	0.0126852	0.0261079	0.0126852
CAMypt1_B_t1	74	3.86486	0.762298	5.07002	0.783784	0.0405405	0.851351	0.886865	0.108825	0.128244	0.0303118	0.0346807	0.0303118
CAMypt1_B_t2	83	3.78313	0.738621	5.12189	0.638554	0.060241	0.819277	0.712938	0.239648	0.298021	0.0479041	0.0731228	0.0479041
CAMypt1_B_t3	89	3.66292	0.710971	5.152	0.516854	0.0561798	0.831461	0.537433	0.307395	0.346653	0.069445	0.0986584	0.069445
CAMypt1_B_t4	98	3.7551	0.723265	5.19188	0.632653	0.0510204	0.816327	0.712938	0.239648	0.298021	0.069445	0.0986584	0.069445
CAMypt1_B_t5	106	3.67925	0.704435	5.22297	0.273585	0.198113	0.811321	0.537433	0.307395	0.346653	0.069445	0.0986584	0.069445
CAMypt1_B_t6	104	3.57692	0.685821	5.21554	0.394231	0.0576923	0.75	0.372912	0.316743	0.282395	0.0856882	0.0874752	0.0727572
CAMypt1_B_t7	103	3.20388	0.614744	5.21174	0.184466	0.0582524	0.621359	0.110043	0.105684	0.06694	0.0663096	0.0376259	0.0318268
CAMypt1_B_t8	110	3.32727	0.635312	5.23723	0.209091	0.0818182	0.636364	0.13805	0.147038	0.0906361	0.0766081	0.0494789	0.0463232
CAMypt1_B_t9	151	3.43046	0.641332	5.34897	0.165563	0.139073	0.688742	0.179133	0.206832	0.126722	0.0766081	0.0494789	0.0463232
CAMypt1_B_t10	154	3.54545	0.662041	5.35534	0.188312	0.103896	0.75974	0.2524	0.277319	0.195679	0.0870414	0.0694803	0.0610669
CAMypt1_B_t11	170	3.84706	0.714213	5.38643	0.435294	0.152941	0.829412	0.537433	0.307395	0.346653	0.069445	0.0986584	0.069445
CAMypt1_B_t12	182	3.71429	0.68694	5.407	0.247253	0.0879121	0.791209	0.372912	0.316743	0.282395	0.0856882	0.0874752	0.0727572
CAMypt1_B_t13	204	3.64706	0.670429	5.43989	0.377451	0.0882353	0.779412	0.2524	0.277319	0.195679	0.0870414	0.0694803	0.0610669
CAMypt1_C_t1	64	4.0625	0.8125	5	0.828125	0.0625	0.90625	0.945909	0.0540911	0.0709089	0.0126852	0.0261079	0.0126852
CAMypt1_C_t2	75	4	0.787985	5.07624	0.813333	0.04	0.853333	0.921653	0.0783466	0.0940672	0.0197477	0.0276661	0.0197477
CAMypt1_C_t3	76	3.84211	0.755972	5.08234	0.592105	0.105263	0.776316	0.830371	0.156698	0.18813	0.0303118	0.0346807	0.0303118
CAMypt1_C_t4	81	3.97531	0.777778	5.11111	0.814815	0.037037	0.876543	0.886865	0.108825	0.128244	0.0197477	0.0276661	0.0197477
CAMypt1_C_t5	86	3.5814	0.697131	5.13734	0.244186	0.162791	0.744186	0.372912	0.316743	0.282395	0.0856882	0.0874752	0.0727572
CAMypt1_C_t6	98	3.63265	0.69968	5.19188	0.540816	0.0612245	0.734694	0.372912	0.316743	0.282395	0.0856882	0.0874752	0.0727572
CAMypt1_C_t7	97	3.23711	0.623995	5.18772	0.164948	0.0824742	0.649485	0.13805	0.147038	0.0906361	0.0663096	0.0376259	0.0318268
CAMypt1_C_t8	115	3.54783	0.675262	5.254	0.104348	0.0782609	0.695652	0.2524	0.277319	0.195679	0.0856882	0.0874752	0.0727572
CAMypt1_C_t9	117	3.48718	0.662912	5.2604	0.247863	0.0769231	0.666667	0.2524	0.277319	0.195679	0.0870414	0.0694803	0.0610669
CAMypt1_C_t10	140	3.4	0.638632	5.32388	0.05	0.05	0.635714	0.13805	0.147038	0.0906361	0.0766081	0.0494789	0.0463232
CAMypt1_C_t11	156	3.85897	0.720027	5.35949	0.685897	0.0512821	0.871795	0.712938	0.239648	0.298021	0.069445	0.0986584	0.069445
CAMypt1_C_t12	169	4.05917	0.753846	5.38462	0.911243	0.0295858	0.964497	0.830371	0.156698	0.18813	0.0303118	0.0346807	0.0303118
CAMypt1_C_t13	182	4.23077	0.782461	5.407	0.912088	0	0.912088	0.921653	0.0783466	0.0940672	0.0197477	0.0276661	0.0197477
CAMypt1_D_t1	82	3.87805	0.757942	5.11655	0.756098	0.0609756	0.853659	0.830371	0.156698	0.18813	0.0303118	0.0346807	0.0303118
CAMypt1_D_t2	100	3.5	0.673077	5.2	0.12	0.1	0.73	0.2524	0.277319	0.195679	0.0870414	0.0694803	0.0610669
CAMypt1_D_t3	113	3.29204	0.627362	5.24742	0.123894	0.0973451	0.654867	0.13805	0.147038	0.0906361	0.0766081	0.0494789	0.0463232
CAMypt1_D_t4	151	3.35099	0.626475	5.34897	0.0860927	0.0529801	0.602649	0.13805	0.147038	0.0906361	0.0766081	0.0494789	0.0463232
CAMypt1_D_t5	197	3.7665	0.693643	5.43002	0.57868	0.0456853	0.878173	0.372912	0.316743	0.282395	0.0856882	0.0874752	0.0727572
CAMypt1_E_t1	85	3.92941	0.765627	5.13228	0.811765	0.0352941	0.847059	0.886865	0.108825	0.128244	0.0303118	0.0346807	0.0303118
CAMypt1_E_t2	106	3.64151	0.69721	5.22297	0.349057	0.113208	0.773585	0.372912	0.316743	0.282395	0.0856882	0.0874752	0.0727572
CAMypt1_E_t3	127	3.59055	0.678728	5.29011	0.314961	0.102362	0.76378	0.2524	0.277319	0.195679	0.0856882	0.0874752	0.0727572
CAMypt1_E_t4	155	3.44516	0.643063	5.35742	0.103226	0.0967742	0.754839	0.179133	0.206832	0.126722	0.0766081	0.0494789	0.0463232
CAMypt1_E_t5	180	3.38889	0.627141	5.40372	0.25	0.0611111	0.683333	0.13805	0.147038	0.0906361	0.0766081	0.0494789	0.0463232
CAMypt1_F_t1	80	3.95	0.773664	5.10557	0.7625	0.0875	0.8625	0.886865	0.108825	0.128244	0.0303118	0.0346807	0.0303118
CAMypt1_F_t2	98	3.87755	0.746849	5.19188	0.734694	0.0408163	0.887755	0.830371	0.156698	0.18813	0.0479041	0.0731228	0.0479041
CAMypt1_F_t3	119	3.21008	0.609513	5.26664	0.0672269	0.0504202	0.579832	0.110043	0.105684	0.06694	0.0663096	0.0376259	0.0318268
CAMypt1_F_t4	145	3.62759	0.679879	5.33564	0.572414	0.0551724	0.772414	0.2524	0.277319	0.195679	0.0856882	0.0874752	0.0727572
CAMypt1_F_t5	175	3.50857	0.650307	5.39526	0.0971429	0.08	0.702857	0.179133	0.206832	0.126722	0.0870414	0.0694803	0.0610669
CAMypt1_G_t1	66	4.0303	0.803607	5.01527	0.818182	0.0606061	0.893939	0.945909	0.0540911	0.0709089	0.0126852	0.0261079	0.0126852
CAMypt1_G_t2	81	3.85185	0.753623	5.11111	0.790123	0.037037	0.888889	0.830371	0.156698	0.18813	0.0303118	0.0346807	0.0303118
CAMypt1_G_t3	98	3.55102	0.683957	5.19188	0.142857	0.102041	0.77551	0.372912	0.316743	0.282395	0.0856882	0.0874752	0.0727572
CAMypt1_G_t4	114	3.42105	0.651538	5.25073	0.236842	0.140351	0.701754	0.179133	0.206832	0.126722	0.0870414	0.0694803	0.0610669
CAMypt1_G_t5	157	4.50955	0.841095	5.36153	0.949045	0.0254777	0.974522	0.972672	0.0273278	0.0375522	0.00843655	0.0218483	0.00843655
CAMypt1_H_t1	116	3.81034	0.724783	5.25722	0.198276	0.0862069	0.836207	0.712938	0.239648	0.298021	0.069445	0.0986584	0.069445
CAMypt1_H_t2	129	3.45736	0.65287	5.29564	0.550388	0.0387597	0.658915	0.179133	0.206832	0.126722	0.0870414	0.0694803	0.0610669
CAMypt1_H_t3	158	3.26582	0.608892	5.36355	0.35443	0.056962	0.626582	0.110043	0.105684	0.06694	0.0663096	0.0376259	0.0318268
CAMypt1_H_t4	171	3.25146	0.603438	5.38822	0.0818713	0.0526316	0.590643	0.110043	0.105684	0.06694	0.0663096	0.0376259	0.0318268
CAMypt1_H_t5	208	3.25962	0.598611	5.4453	0.173077	0.0288462	0.576923	0.0907108	0.0717748	0.0514599	0.058735	0.0288574	0.0242522
CAMypt1_I_t1	71	4.22535	0.836608	5.05057	0.887324	0.0422535	0.971831	0.962359	0.0376408	0.0528764	0.00843655	0.0218483	0.00843655
CAMypt1_I_t2	91	3.97802	0.77073	5.16137	0.802198	0.0549451	0.956044	0.886865	0.108825	0.128244	0.0303118	0.0346807	0.0303118
CAMypt1_I_t3	109	3.77982	0.722202	5.23374	0.192661	0.0825688	0.761468	0.712938	0.239648	0.298021	0.069445	0.0986584	0.069445
CAMypt1_I_t4	125	4.384	0.829603	5.28446	0.96	0	0.96	0.962359	0.0376408	0.0528764	0.00843655	0.0218483	0.00843655
CAMypt1_I_t5	146	4.35616	0.81608	5.33792	0.863014	0.0273973	0.931507	0.945909	0.0540911	0.0709089	0.0126852	0.0261079	0.0126852
CAMypt1_J_t1	109	4.31193	0.823871	5.23374	0.954128	0	0.954128	0.962359	0.0376408	0.0528764	0.0126852	0.0261079	0.0126852
CAMypt1_J_t2	136	3.89706	0.733356	5.31401	0.558824	0.176471	0.860294	0.712938	0.239648	0.298021	0.0479041	0.0731228	0.0479041
CAMypt1_J_t3	159	3.8239	0.712675	5.36556	0.597484	0.119497	0.842767	0.537433	0.307395	0.346653	0.069445	0.0986584	0.069445
CAMypt1_J_t4	173	3.91908	0.726862	5.39177	0.705202	0.0520231	0.815029	0.712938	0.239648	0.298021	0.0479041	0.0731228	0.0479041
CAMypt1_J_t5	189	3.82011	0.705066	5.41809	0.539683	0.042328	0.830688	0.537433	0.307395	0.346653	0.069445	0.0986584	0.069445
cdh1mo_A_t1	49	3.34694	0.689076	4.85714	0.285714	0.0816327	0.653061	0.372912	0.316743	0.282395	0.0856882	0.0874752	0.0727572
cdh1mo_A_t2	64	3.6875	0.7375	5	0.640625	0.140625	0.84375	0.712938	0.239648	0.298021	0.0479041	0.0731228	0.0479041
cdh1mo_A_t3	72	2.91667	0.576737	5.05719	0.222222	0.0833333	0.527778	0.0779843	0.0535278	0.0428939	0.058735	0.0288574	0.0242522
cdh1mo_A_t4	75	3.30667	0.651401	5.07624	0.213333	0.0533333	0.586667	0.179133	0.206832	0.126722	0.0870414	0.0694803	0.0610669
cdh1mo_A_t5	79	3.34177	0.655258	5.09993	0.329114	0.0632911	0.544304	0.179133	0.206832	0.126722	0.0870414	0.0694803	0.0610669
cdh1mo_A_t6	83	3.08434	0.602188	5.12189	0.0843373	0.0843373	0.542169	0.110043	0.105684	0.06694	0.0663096	0.0376259	0.0318268
cdh1mo_A_t7	87	3.24138	0.630335	5.14231	0.0804598	0.0689655	0.609195	0.13805	0.147038	0.0906361	0.0766081	0.0494789	0.0463232
cdh1mo_A_t8	88	3.27273	0.635827	5.1472	0.170455	0.0681818	0.681818	0.13805	0.147038	0.0906361	0.0766081	0.0494789	0.0463232
cdh1mo_A_t9	90	3.22222	0.624858	5.15673	0.155556	0.0777778	0.5	0.13805	0.147038	0.0906361	0.0663096	0.0376259	0.0318268
cdh1mo_A_t10	92	3.21739	0.622808	5.16594	0.0869565	0.0652174	0.663043	0.13805	0.147038	0.0906361	0.0663096	0.0376259	0.0318268
cdh1mo_A_t11	94	3.19149	0.616729	5.17486	0.234043	0.106383	0.606383	0.110043	0.105684	0.06694	0.0663096	0.0376259	0.0318268
cdh1mo_A_t12	94	3.14894	0.608506	5.17486	0.170213	0.106383	0.638298	0.110043	0.105684	0.06694	0.0663096	0.0376259	0.0318268
cdh1mo_A_t13	106	3.13208	0.599673	5.22297	0.0660377	0.0660377	0.603774	0.0907108	0.0717748	0.0514599	0.058735	0.0288574	0.0242522
cdh1mo_B_t1	61	3.08197	0.619403	4.9757	0.229508	0.0655738	0.42623	0.110043	0.105684	0.06694	0.0663096	0.0376259	0.0318268
cdh1mo_B_t2	73	2.9863	0.58975	5.06367	0.273973	0.0821918	0.452055	0.0907108	0.0717748	0.0514599	0.058735	0.0288574	0.0242522
cdh1mo_B_t3	69	3.5942	0.713573	5.03691	0.536232	0.057971	0.782609	0.537433	0.307395	0.346653	0.069445	0.0986584	0.069445
cdh1mo_B_t4	72	3.44444	0.681098	5.05719	0.527778	0.0694444	0.680556	0.372912	0.316743	0.282395	0.0856882	0.0874752	0.0727572
cdh1mo_B_t5	78	3.33333	0.654342	5.09418	0.102564	0.0769231	0.692308	0.179133	0.206832	0.126722	0.0870414	0.0694803	0.0610669
cdh1mo_B_t6	86	3.25581	0.633755	5.13734	0.383721	0.0581395	0.674419	0.13805	0.147038	0.0906361	0.0766081	0.0494789	0.0463232
cdh1mo_B_t7	92	3.23913	0.627016	5.16594	0.0978261	0.0978261	0.728261	0.13805	0.147038	0.0906361	0.0766081	0.0494789	0.0463232
cdh1mo_B_t8	95	3.07368	0.593465	5.17922	0.0736842	0.0631579	0.631579	0.0907108	0.0717748	0.0514599	0.058735	0.0288574	0.0242522
cdh1mo_B_t9	99	3.0303	0.583203	5.19597	0.111111	0.0707071	0.575758	0.0907108	0.0717748	0.0514599	0.058735	0.0288574	0.0242522
cdh1mo_B_t10	99	3.05051	0.587091	5.19597	0.111111	0.10101	0.535354	0.0907108	0.0717748	0.0514599	0.058735	0.0288574	0.0242522
cdh1mo_B_t11	100	3.1	0.596154	5.2	0.09	0.07	0.48	0.0907108	0.0717748	0.0514599	0.058735	0.0288574	0.0242522
cdh1mo_B_t12	108	3.31481	0.633784	5.2302	0.574074	0.037037	0.722222	0.13805	0.147038	0.0906361	0.0766081	0.0494789	0.0463232
cdh1mo_B_t13	117	3.04274	0.578423	5.2604	0.0598291	0.0598291	0.57265	0.0779843	0.0535278	0.0428939	0.058735	0.0288574	0.0242522
cdh1mo_C_t1	49	3.46939	0.714286	4.85714	0.510204	0.102041	0.816327	0.537433	0.307395	0.346653	0.069445	0.0986584	0.069445
cdh1mo_C_t2	61	3.21311	0.645761	4.9757	0.229508	0.0655738	0.622951	0.179133	0.206832	0.126722	0.0766081	0.0494789	0.0463232
cdh1mo_C_t3	69	3.10145	0.615744	5.03691	0.15942	0.115942	0.637681	0.110043	0.105684	0.06694	0.0663096	0.0376259	0.0318268
cdh1mo_C_t4	72	3.25	0.642649	5.05719	0.194444	0.0972222	0.583333	0.179133	0.206832	0.126722	0.0766081	0.0494789	0.0463232
cdh1mo_C_t5	78	3.41026	0.669442	5.09418	0.320513	0.0769231	0.679487	0.2524	0.277319	0.195679	0.0870414	0.0694803	0.0610669
cdh1mo_C_t6	84	3.09524	0.603698	5.12713	0.190476	0.0714286	0.535714	0.110043	0.105684	0.06694	0.0663096	0.0376259	0.0318268
cdh1mo_C_t7	92	3.04348	0.589143	5.16594	0.271739	0.0543478	0.467391	0.0907108	0.0717748	0.0514599	0.058735	0.0288574	0.0242522
cdh1mo_C_t8	96	2.64583	0.510433	5.1835	0.0729167	0.0625	0.5	0.0561337	0.0298204	0.0254995	0.0437827	0.0152451	0.0126524
cdh1mo_C_t9	95	2.88421	0.556882	5.17922	0.115789	0.0526316	0.494737	0.0692034	0.047289	0.0344208	0.0527704	0.0228064	0.0182876
cdh1mo_C_t10	95	2.8	0.540622	5.17922	0.0526316	0.0526316	0.473684	0.0692034	0.047289	0.0344208	0.0478001	0.0188482	0.0133173
cdh1mo_C_t11	97	3.03093	0.58425	5.18772	0.0927835	0.0721649	0.546392	0.0907108	0.0717748	0.0514599	0.058735	0.0288574	0.0242522
cdh1mo_C_t12	122	2.78689	0.528248	5.27571	0.114754	0.0983607	0.42623	0.0617192	0.0378713	0.030935	0.0478001	0.0188482	0.0133173
cdh1mo_C_t13	127	2.97638	0.56263	5.29011	0.125984	0.0708661	0.511811	0.0779843	0.0535278	0.0428939	0.0527704	0.0228064	0.0182876
cdh1mo_D_t1	50	3.4	0.698349	4.86863	0.24	0.08	0.6	0.372912	0.316743	0.282395	0.0856882	0.0874752	0.0727572
cdh1mo_D_t2	73	3.28767	0.649266	5.06367	0.205479	0.0547945	0.547945	0.179133	0.206832	0.126722	0.0766081	0.0494789	0.0463232
cdh1mo_D_t3	91	2.98901	0.579112	5.16137	0.0659341	0.0659341	0.571429	0.0779843	0.0535278	0.0428939	0.058735	0.0288574	0.0242522
cdh1mo_D_t4	113	3.29204	0.627362	5.24742	0.079646	0.0707965	0.672566	0.13805	0.147038	0.0906361	0.0766081	0.0494789	0.0463232
cdh1mo_D_t5	129	3.22481	0.608955	5.29564	0.108527	0.0930233	0.728682	0.110043	0.105684	0.06694	0.0663096	0.0376259	0.0318268
cdh1mo_E_t1	58	3.10345	0.627016	4.94955	0.189655	0.0689655	0.413793	0.13805	0.147038	0.0906361	0.0766081	0.0494789	0.0463232
cdh1mo_E_t2	75	3.36	0.661907	5.07624	0.106667	0.0933333	0.653333	0.2524	0.277319	0.195679	0.0870414	0.0694803	0.0610669
cdh1mo_E_t3	100	3.02	0.580769	5.2	0.13	0.07	0.48	0.0907108	0.0717748	0.0514599	0.058735	0.0288574	0.0242522
cdh1mo_E_t4	111	3.11712	0.594793	5.24067	0.0630631	0.0630631	0.594595	0.0907108	0.0717748	0.0514599	0.058735	0.0288574	0.0242522
cdh1mo_E_t5	122	3.21311	0.609039	5.27571	0.245902	0.106557	0.622951	0.110043	0.105684	0.06694	0.0663096	0.0376259	0.0318268
cdh1mo_F_t1	58	3.41379	0.689718	4.94955	0.206897	0.103448	0.672414	0.372912	0.316743	0.282395	0.0856882	0.0874752	0.0727572
cdh1mo_F_t2	79	3.24051	0.635402	5.09993	0.379747	0.0506329	0.594937	0.13805	0.147038	0.0906361	0.0766081	0.0494789	0.0463232
cdh1mo_F_t3	96	3.04167	0.586797	5.1835	0.104167	0.0833333	0.604167	0.0907108	0.0717748	0.0514599	0.058735	0.0288574	0.0242522
cdh1mo_F_t4	123	2.86179	0.542143	5.27866	0.0569106	0.0406504	0.487805	0.0692034	0.047289	0.0344208	0.0478001	0.0188482	0.0133173
cdh1mo_F_t5	138	3.05797	0.574915	5.31899	0.210145	0.0507246	0.601449	0.0779843	0.0535278	0.0428939	0.0527704	0.0228064	0.0182876
Chk1_A_t1	39	3.79487	0.804173	4.71897	0.948718	0	0.948718	0.945909	0.0540911	0.0709089	0.0126852	0.0261079	0.0126852
Chk1_A_t2	41	3.95122	0.831729	4.75061	0.829268	0.0731707	0.878049	0.962359	0.0376408	0.0528764	0.00843655	0.0218483	0.00843655
Chk1_A_t3	43	3.62791	0.758975	4.78001	0.627907	0.0697674	0.813953	0.830371	0.156698	0.18813	0.0303118	0.0346807	0.0303118
Chk1_A_t4	46	3.52174	0.730581	4.82046	0.608696	0.0869565	0.804348	0.712938	0.239648	0.298021	0.0479041	0.0731228	0.0479041
Chk1_A_t5	43	3.90698	0.817357	4.78001	0.767442	0.0697674	0.813953	0.945909	0.0540911	0.0709089	0.0126852	0.0261079	0.0126852
Chk1_A_t6	47	3.78723	0.783607	4.83308	0.829787	0.0638298	0.914894	0.921653	0.0783466	0.0940672	0.0197477	0.0276661	0.0197477
Chk1_A_t7	47	3.70213	0.765998	4.83308	0.744681	0.0851064	0.851064	0.886865	0.108825	0.128244	0.0303118	0.0346807	0.0303118
Chk1_A_t8	52	3.57692	0.731387	4.8906	0.230769	0.173077	0.75	0.712938	0.239648	0.298021	0.0479041	0.0731228	0.0479041
Chk1_A_t9	53	3.35849	0.68525	4.90112	0.150943	0.113208	0.679245	0.372912	0.316743	0.282395	0.0856882	0.0874752	0.0727572
Chk1_A_t10	57	3.36842	0.681815	4.94037	0.245614	0.140351	0.701754	0.372912	0.316743	0.282395	0.0856882	0.0874752	0.0727572
Chk1_A_t11	60	2.86667	0.577119	4.9672	0.133333	0.0666667	0.516667	0.0779843	0.0535278	0.0428939	0.058735	0.0288574	0.0242522
Chk1_A_t12	69	3.47826	0.690554	5.03691	0.275362	0.188406	0.768116	0.372912	0.316743	0.282395	0.0856882	0.0874752	0.0727572
Chk1_A_t13	69	3.27536	0.650272	5.03691	0.376812	0.0724638	0.681159	0.179133	0.206832	0.126722	0.0870414	0.0694803	0.0610669
Chk1_A_t14	73	3.80822	0.752067	5.06367	0.657534	0.0821918	0.794521	0.830371	0.156698	0.18813	0.0303118	0.0346807	0.0303118
Chk1_A_t15	93	3.72043	0.719558	5.17044	0.698925	0.0645161	0.827957	0.537433	0.307395	0.346653	0.069445	0.0986584	0.069445
Chk1_A_t16	102	3.92157	0.753006	5.20788	0.77451	0.0490196	0.872549	0.830371	0.156698	0.18813	0.0303118	0.0346807	0.0303118
Chk1_A_t17	122	4.44262	0.842089	5.27571	0.860656	0.0327869	0.918033	0.972672	0.0273278	0.0375522	0.00843655	0.0218483	0.00843655
Chk1_A_t18	131	4.58015	0.864011	5.30104	0.954198	0.0229008	0.977099	0.980569	0.0194307	0.0282079	0.00539223	0.0205823	0.00539223
Chk1_A_t19	140	4.41429	0.829149	5.32388	0.771429	0.0571429	0.914286	0.962359	0.0376408	0.0528764	0.00843655	0.0218483	0.00843655
Chk1_B_t1	43	3.39535	0.710322	4.78001	0.465116	0.0930233	0.674419	0.537433	0.307395	0.346653	0.069445	0.0986584	0.069445
Chk1_B_t2	40	3.7	0.7814	4.73509	0.725	0.075	0.775	0.921653	0.0783466	0.0940672	0.0197477	0.0276661	0.0197477
Chk1_B_t3	47	3.91489	0.81002	4.83308	0.829787	0.0638298	0.893617	0.945909	0.0540911	0.0709089	0.0126852	0.0261079	0.0126852
Chk1_B_t4	52	3.57692	0.731387	4.8906	0.730769	0.0576923	0.788462	0.712938	0.239648	0.298021	0.0479041	0.0731228	0.0479041
Chk1_B_t5	56	3.5	0.709802	4.93096	0.732143	0.0714286	0.803571	0.537433	0.307395	0.346653	0.069445	0.0986584	0.069445
Chk1_B_t6	62	3.93548	0.789624	4.984	0.693548	0.0483871	0.790323	0.921653	0.0783466	0.0940672	0.0197477	0.0276661	0.0197477
Chk1_B_t7	58	3.44828	0.696685	4.94955	0.0862069	0.0862069	0.706897	0.372912	0.316743	0.282395	0.0856882	0.0874752	0.0727572
Chk1_B_t8	67	3.61194	0.719131	5.02264	0.507463	0.19403	0.746269	0.537433	0.307395	0.346653	0.069445	0.0986584	0.069445
Chk1_B_t9	70	3.45714	0.685422	5.04382	0.128571	0.0714286	0.7	0.372912	0.316743	0.282395	0.0856882	0.0874752	0.0727572
Chk1_B_t10	67	3.49254	0.695358	5.02264	0.298507	0.0895522	0.731343	0.372912	0.316743	0.282395	0.0856882	0.0874752	0.0727572
Chk1_B_t11	79	3.29114	0.64533	5.09993	0.151899	0.0759494	0.708861	0.179133	0.206832	0.126722	0.0766081	0.0494789	0.0463232
Chk1_B_t12	83	3.37349	0.658643	5.12189	0.240964	0.168675	0.686747	0.179133	0.206832	0.126722	0.0870414	0.0694803	0.0610669
Chk1_B_t13	89	3.19101	0.619373	5.152	0.224719	0.157303	0.674157	0.110043	0.105684	0.06694	0.0663096	0.0376259	0.0318268
Chk1_B_t14	100	3.6	0.692308	5.2	0.41	0.1	0.8	0.372912	0.316743	0.282395	0.0856882	0.0874752	0.0727572
Chk1_B_t15	101	3.82178	0.734397	5.20397	0.742574	0.039604	0.80198	0.712938	0.239648	0.298021	0.0479041	0.0731228	0.0479041
Chk1_B_t16	112	3.69643	0.704878	5.24407	0.669643	0.0446429	0.8125	0.537433	0.307395	0.346653	0.069445	0.0986584	0.069445
Chk1_B_t17	130	3.73846	0.705589	5.29835	0.615385	0.0384615	0.815385	0.537433	0.307395	0.346653	0.069445	0.0986584	0.069445
Chk1_B_t18	124	4.04839	0.766511	5.28158	0.508065	0.209677	0.854839	0.886865	0.108825	0.128244	0.0303118	0.0346807	0.0303118
Chk1_B_t19	136	3.95588	0.744426	5.31401	0.389706	0.338235	0.838235	0.830371	0.156698	0.18813	0.0479041	0.0731228	0.0479041
Chk1_C_t1	42	3.47619	0.729438	4.76557	0.428571	0.0952381	0.714286	0.712938	0.239648	0.298021	0.0479041	0.0731228	0.0479041
Chk1_C_t2	49	3.7551	0.773109	4.85714	0.44898	0.142857	0.755102	0.886865	0.108825	0.128244	0.0303118	0.0346807	0.0303118
Chk1_C_t3	51	3.84314	0.787564	4.87978	0.843137	0.0588235	0.901961	0.921653	0.0783466	0.0940672	0.0197477	0.0276661	0.0197477
Chk1_C_t4	48	3.45833	0.71375	4.8453	0.166667	0.125	0.729167	0.537433	0.307395	0.346653	0.069445	0.0986584	0.069445
Chk1_C_t5	54	3.92593	0.79936	4.91134	0.740741	0.0555556	0.833333	0.921653	0.0783466	0.0940672	0.0197477	0.0276661	0.0197477
Chk1_C_t6	55	3.78182	0.768462	4.92128	0.672727	0.0727273	0.818182	0.886865	0.108825	0.128244	0.0303118	0.0346807	0.0303118
Chk1_C_t7	57	3.64912	0.738633	4.94037	0.77193	0.0701754	0.824561	0.712938	0.239648	0.298021	0.0479041	0.0731228	0.0479041
Chk1_C_t8	59	3.62712	0.731497	4.95849	0.847458	0	0.847458	0.712938	0.239648	0.298021	0.0479041	0.0731228	0.0479041
Chk1_C_t9	63	3.33333	0.667722	4.99209	0.15873	0.111111	0.68254	0.2524	0.277319	0.195679	0.0870414	0.0694803	0.0610669
Chk1_C_t10	72	3.36111	0.66462	5.05719	0.208333	0.0972222	0.694444	0.2524	0.277319	0.195679	0.0870414	0.0694803	0.0610669
Chk1_C_t11	71	3.38028	0.669287	5.05057	0.197183	0.112676	0.647887	0.2524	0.277319	0.195679	0.0870414	0.0694803	0.0610669
Chk1_C_t12	73	3.42466	0.676319	5.06367	0.273973	0.178082	0.643836	0.2524	0.277319	0.195679	0.0856882	0.0874752	0.0727572
Chk1_C_t13	76	3.57895	0.704193	5.08234	0.342105	0.144737	0.763158	0.537433	0.307395	0.346653	0.069445	0.0986584	0.069445
Chk1_C_t14	96	3.60417	0.695315	5.1835	0.15625	0.135417	0.71875	0.372912	0.316743	0.282395	0.0856882	0.0874752	0.0727572
Chk1_C_t15	99	3.65657	0.703731	5.19597	0.242424	0.181818	0.79798	0.537433	0.307395	0.346653	0.069445	0.0986584	0.069445
Chk1_C_t16	107	4.05607	0.776043	5.22661	0.953271	0	0.953271	0.886865	0.108825	0.128244	0.0197477	0.0276661	0.0197477
Chk1_C_t17	113	3.9646	0.755533	5.24742	0.823009	0.0265487	0.876106	0.830371	0.156698	0.18813	0.0303118	0.0346807	0.0303118
Chk1_C_t18	109	3.68807	0.704673	5.23374	0.486239	0.0825688	0.807339	0.537433	0.307395	0.346653	0.069445	0.0986584	0.069445
Chk1_C_t19	119	3.41176	0.647807	5.26664	0.117647	0.0840336	0.722689	0.179133	0.206832	0.126722	0.0766081	0.0494789	0.0463232
Chk1_D_t1	35	3.48571	0.749978	4.64775	0.285714	0.171429	0.6	0.830371	0.156698	0.18813	0.0479041	0.0731228	0.0479041
Chk1_D_t2	38	3.47368	0.738731	4.70223	0.631579	0	0.631579	0.712938	0.239648	0.298021	0.0479041	0.0731228	0.0479041
Chk1_D_t3	38	3.42105	0.727539	4.70223	0.5	0.105263	0.763158	0.712938	0.239648	0.298021	0.0479041	0.0731228	0.0479041
Chk1_D_t4	38	3.26316	0.69396	4.70223	0.157895	0.131579	0.657895	0.372912	0.316743	0.282395	0.0856882	0.0874752	0.0727572
Chk1_D_t5	42	3.52381	0.73943	4.76557	0.47619	0.190476	0.880952	0.712938	0.239648	0.298021	0.0479041	0.0731228	0.0479041
Chk1_D_t6	43	3.95349	0.827088	4.78001	0.790698	0.0697674	0.906977	0.962359	0.0376408	0.0528764	0.00843655	0.0218483	0.00843655
Chk1_D_t7	59	3.59322	0.72466	4.95849	0.711864	0.0508475	0.762712	0.712938	0.239648	0.298021	0.069445	0.0986584	0.069445
Chk1_D_t8	64	3.625	0.725	5	0.65625	0.046875	0.6875	0.712938	0.239648	0.298021	0.0479041	0.0731228	0.0479041
Chk1_D_t9	48	3.08333	0.636356	4.8453	0.3125	0.0833333	0.604167	0.13805	0.147038	0.0906361	0.0766081	0.0494789	0.0463232
Chk1_D_t10	53	3.81132	0.777644	4.90112	0.792453	0.0943396	0.886792	0.886865	0.108825	0.128244	0.0197477	0.0276661	0.0197477
Chk1_D_t11	47	3.02128	0.625124	4.83308	0.234043	0.148936	0.574468	0.13805	0.147038	0.0906361	0.0766081	0.0494789	0.0463232
Chk1_D_t12	69	3.01449	0.59848	5.03691	0.391304	0.101449	0.594203	0.0907108	0.0717748	0.0514599	0.058735	0.0288574	0.0242522
Chk1_D_t13	69	2.98551	0.592726	5.03691	0.188406	0.0724638	0.608696	0.0907108	0.0717748	0.0514599	0.058735	0.0288574	0.0242522
Chk1_D_t14	87	3.33333	0.648217	5.14231	0.16092	0.0689655	0.655172	0.179133	0.206832	0.126722	0.0766081	0.0494789	0.0463232
Chk1_D_t15	97	3.69072	0.711434	5.18772	0.690722	0.0412371	0.85567	0.537433	0.307395	0.346653	0.069445	0.0986584	0.069445
Chk1_D_t16	99	3.85859	0.742611	5.19597	0.79798	0.0505051	0.878788	0.830371	0.156698	0.18813	0.0479041	0.0731228	0.0479041
Chk1_D_t17	116	3.94828	0.75102	5.25722	0.810345	0.0431034	0.87931	0.830371	0.156698	0.18813	0.0303118	0.0346807	0.0303118
Chk1_D_t18	108	3.75926	0.71876	5.2302	0.462963	0.111111	0.842593	0.537433	0.307395	0.346653	0.069445	0.0986584	0.069445
Chk1_D_t19	113	3.80531	0.725177	5.24742	0.778761	0.0353982	0.884956	0.712938	0.239648	0.298021	0.0479041	0.0731228	0.0479041
Chk1_E_t1	43	3.67442	0.768705	4.78001	0.372093	0.162791	0.813953	0.886865	0.108825	0.128244	0.0303118	0.0346807	0.0303118
Chk1_E_t2	51	3.92157	0.803637	4.87978	0.666667	0.0784314	0.882353	0.945909	0.0540911	0.0709089	0.0126852	0.0261079	0.0126852
Chk1_E_t3	51	3.56863	0.73131	4.87978	0.647059	0.0980392	0.843137	0.712938	0.239648	0.298021	0.0479041	0.0731228	0.0479041
Chk1_E_t4	49	3.46939	0.714286	4.85714	0.510204	0.0816327	0.857143	0.537433	0.307395	0.346653	0.069445	0.0986584	0.069445
Chk1_E_t5	49	3.59184	0.739496	4.85714	0.326531	0.22449	0.836735	0.712938	0.239648	0.298021	0.0479041	0.0731228	0.0479041
Chk1_E_t6	50	3.56	0.731212	4.86863	0.4	0.16	0.7	0.712938	0.239648	0.298021	0.0479041	0.0731228	0.0479041
Chk1_E_t7	60	3.46667	0.697911	4.9672	0.316667	0.183333	0.7	0.372912	0.316743	0.282395	0.0856882	0.0874752	0.0727572
Chk1_E_t8	62	3.35484	0.673122	4.984	0.209677	0.129032	0.645161	0.2524	0.277319	0.195679	0.0870414	0.0694803	0.0610669
Chk1_E_t9	78	3.41026	0.669442	5.09418	0.128205	0.115385	0.730769	0.2524	0.277319	0.195679	0.0870414	0.0694803	0.0610669
Chk1_E_t10	75	3.49333	0.688173	5.07624	0.32	0.173333	0.76	0.372912	0.316743	0.282395	0.0856882	0.0874752	0.0727572
Chk1_E_t11	74	3.2973	0.650352	5.07002	0.351351	0.135135	0.675676	0.179133	0.206832	0.126722	0.0870414	0.0694803	0.0610669
Chk1_E_t12	73	3.50685	0.692551	5.06367	0.205479	0.0821918	0.767123	0.372912	0.316743	0.282395	0.0856882	0.0874752	0.0727572
Chk1_E_t13	76	3.13158	0.616169	5.08234	0.342105	0.131579	0.631579	0.110043	0.105684	0.06694	0.0663096	0.0376259	0.0318268
Chk1_E_t14	93	3.50538	0.677965	5.17044	0.322581	0.107527	0.774194	0.2524	0.277319	0.195679	0.0856882	0.0874752	0.0727572
Chk1_E_t15	130	3.72308	0.702686	5.29835	0.238462	0.138462	0.884615	0.537433	0.307395	0.346653	0.069445	0.0986584	0.069445
Chk1_E_t16	143	3.86014	0.724092	5.33101	0.496503	0.0629371	0.86014	0.712938	0.239648	0.298021	0.069445	0.0986584	0.069445
Chk1_E_t17	141	3.87234	0.727026	5.32628	0.560284	0.0638298	0.801418	0.712938	0.239648	0.298021	0.0479041	0.0731228	0.0479041
Chk1_E_t18	144	3.83333	0.71875	5.33333	0.534722	0.0625	0.805556	0.537433	0.307395	0.346653	0.069445	0.0986584	0.069445
Chk1_E_t19	141	4.02837	0.75632	5.32628	0.751773	0.106383	0.893617	0.830371	0.156698	0.18813	0.0303118	0.0346807	0.0303118
Cmo_A_t1	59	4.0678	0.82037	4.95849	0.915254	0	0.915254	0.962359	0.0376408	0.0528764	0.0126852	0.0261079	0.0126852
Cmo_A_t2	88	3.63636	0.706475	5.1472	0.318182	0.0568182	0.772727	0.537433	0.307395	0.346653	0.069445	0.0986584	0.069445
Cmo_A_t3	101	3.50495	0.673515	5.20397	0.217822	0.0594059	0.623762	0.2524	0.277319	0.195679	0.0870414	0.0694803	0.0610669
Cmo_A_t4	141	3.37589	0.633817	5.32628	0.134752	0.0851064	0.70922	0.13805	0.147038	0.0906361	0.0766081	0.0494789	0.0463232
Cmo_A_t5	148	3.62162	0.677901	5.3424	0.385135	0.0743243	0.743243	0.2524	0.277319	0.195679	0.0856882	0.0874752	0.0727572
Cmo_B_t1	56	3.75	0.760502	4.93096	0.571429	0.0892857	0.803571	0.886865	0.108825	0.128244	0.0303118	0.0346807	0.0303118
Cmo_B_t2	79	3.8481	0.75454	5.09993	0.721519	0.0506329	0.860759	0.830371	0.156698	0.18813	0.0303118	0.0346807	0.0303118
Cmo_B_t3	107	3.23364	0.618689	5.22661	0.168224	0.168224	0.626168	0.110043	0.105684	0.06694	0.0663096	0.0376259	0.0318268
Cmo_B_t4	146	3.53425	0.662102	5.33792	0.431507	0.0547945	0.712329	0.2524	0.277319	0.195679	0.0870414	0.0694803	0.0610669
Cmo_B_t5	197	3.84772	0.7086	5.43002	0.619289	0.0659898	0.807107	0.537433	0.307395	0.346653	0.069445	0.0986584	0.069445
Cmo_C_t1	48	4.125	0.851341	4.8453	0.958333	0	0.958333	0.972672	0.0273278	0.0375522	0.00539223	0.0205823	0.00539223
Cmo_C_t2	75	3.62667	0.71444	5.07624	0.72	0.04	0.76	0.537433	0.307395	0.346653	0.069445	0.0986584	0.069445
Cmo_C_t3	92	3.36957	0.652265	5.16594	0.152174	0.0869565	0.652174	0.179133	0.206832	0.126722	0.0870414	0.0694803	0.0610669
Cmo_C_t4	129	3.56589	0.673364	5.29564	0.139535	0.0542636	0.767442	0.2524	0.277319	0.195679	0.0870414	0.0694803	0.0610669
Cmo_C_t5	148	3.55405	0.665254	5.3424	0.108108	0.0878378	0.75	0.2524	0.277319	0.195679	0.0870414	0.0694803	0.0610669
Mesoderm_A_t1	69	3.94203	0.782628	5.03691	0.855072	0.0434783	0.913043	0.921653	0.0783466	0.0940672	0.0197477	0.0276661	0.0197477
Mesoderm_A_t2	80	4.3	0.842217	5.10557	0.875	0.0375	0.925	0.972672	0.0273278	0.0375522	0.00843655	0.0218483	0.00843655
Mesoderm_A_t3	105	4.01905	0.770039	5.21928	0.838095	0.0285714	0.904762	0.886865	0.108825	0.128244	0.0303118	0.0346807	0.0303118
Mesoderm_A_t4	120	4.48333	0.850775	5.2697	0.908333	0.025	0.925	0.972672	0.0273278	0.0375522	0.00539223	0.0205823	0.00539223
Mesoderm_A_t5	126	4.36508	0.825578	5.2873	0.873016	0.0238095	0.888889	0.962359	0.0376408	0.0528764	0.00843655	0.0218483	0.00843655
Mesoderm_B_t1	67	3.58209	0.713188	5.02264	0.552239	0.0597015	0.746269	0.537433	0.307395	0.346653	0.069445	0.0986584	0.069445
Mesoderm_B_t2	78	4.38462	0.860711	5.09418	0.871795	0.0512821	0.948718	0.980569	0.0194307	0.0282079	0.00539223	0.0205823	0.00539223
Mesoderm_B_t3	94	4.2766	0.826417	5.17486	0.882979	0.0319149	0.946809	0.962359	0.0376408	0.0528764	0.00843655	0.0218483	0.00843655
Mesoderm_B_t4	107	4.20561	0.804653	5.22661	0.897196	0.0280374	0.925234	0.945909	0.0540911	0.0709089	0.0126852	0.0261079	0.0126852
Mesoderm_B_t5	120	4.5	0.853938	5.2697	1	0	1	0.972672	0.0273278	0.0375522	0.00539223	0.0205823	0.00539223
Mesoderm_C_t1	55	3.89091	0.790629	4.92128	0.618182	0.0545455	0.727273	0.921653	0.0783466	0.0940672	0.0197477	0.0276661	0.0197477
Mesoderm_C_t2	80	3.625	0.710008	5.10557	0.1875	0.1125	0.775	0.537433	0.307395	0.346653	0.069445	0.0986584	0.069445
Mesoderm_C_t3	96	4	0.771679	5.1835	0.75	0.0416667	0.84375	0.886865	0.108825	0.128244	0.0303118	0.0346807	0.0303118
Mesoderm_C_t4	109	4.14679	0.792319	5.23374	0.972477	0	0.972477	0.921653	0.0783466	0.0940672	0.0197477	0.0276661	0.0197477
Mesoderm_C_t5	132	4.07576	0.768476	5.30369	0.522727	0.242424	0.901515	0.886865	0.108825	0.128244	0.0303118	0.0346807	0.0303118
Mesoderm_slb_A_t1	81	3.90123	0.763285	5.11111	0.703704	0.0617284	0.790123	0.886865	0.108825	0.128244	0.0303118	0.0346807	0.0303118
Mesoderm_slb_A_t2	103	3.63107	0.69671	5.21174	0.116505	0.0776699	0.728155	0.372912	0.316743	0.282395	0.0856882	0.0874752	0.0727572
Mesoderm_slb_A_t3	105	3.58095	0.686101	5.21928	0.171429	0.142857	0.847619	0.372912	0.316743	0.282395	0.0856882	0.0874752	0.0727572
Mesoderm_slb_A_t4	124	3.43548	0.650465	5.28158	0.427419	0.104839	0.758065	0.179133	0.206832	0.126722	0.0870414	0.0694803	0.0610669
Mesoderm_slb_A_t5	163	4	0.744409	5.37339	0.521472	0.110429	0.828221	0.830371	0.156698	0.18813	0.0479041	0.0731228	0.0479041
Mesoderm_slb_B_t1	81	3.60494	0.705314	5.11111	0.308642	0.160494	0.777778	0.537433	0.307395	0.346653	0.069445	0.0986584	0.069445
Mesoderm_slb_B_t2	99	3.69697	0.711507	5.19597	0.59596	0.0606061	0.767677	0.537433	0.307395	0.346653	0.069445	0.0986584	0.069445
Mesoderm_slb_B_t3	108	3.03704	0.580673	5.2302	0.0648148	0.0648148	0.62037	0.0907108	0.0717748	0.0514599	0.058735	0.0288574	0.0242522
Mesoderm_slb_B_t4	123	3.54472	0.671517	5.27866	0.268293	0.121951	0.747967	0.2524	0.277319	0.195679	0.0870414	0.0694803	0.0610669
Mesoderm_slb_B_t5	160	4.1625	0.775494	5.36754	0.9	0.03125	0.9625	0.886865	0.108825	0.128244	0.0197477	0.0276661	0.0197477
slb_Centre_A_t1	72	3.69444	0.730533	5.05719	0.736111	0.0416667	0.819444	0.712938	0.239648	0.298021	0.0479041	0.0731228	0.0479041
slb_Centre_A_t2	96	3.60417	0.695315	5.1835	0.447917	0.0520833	0.770833	0.372912	0.316743	0.282395	0.0856882	0.0874752	0.0727572
slb_Centre_A_t3	105	2.91429	0.558369	5.21928	0.152381	0.0952381	0.552381	0.0692034	0.047289	0.0344208	0.0527704	0.0228064	0.0182876
slb_Centre_A_t4	135	3.11111	0.585735	5.31147	0.103704	0.0666667	0.555556	0.0907108	0.0717748	0.0514599	0.058735	0.0288574	0.0242522
slb_Centre_A_t5	144	3.30556	0.619792	5.33333	0.0833333	0.0763889	0.6875	0.110043	0.105684	0.06694	0.0663096	0.0376259	0.0318268
slb_Centre_B_t1	67	3.9403	0.784507	5.02264	0.850746	0.0447761	0.940299	0.921653	0.0783466	0.0940672	0.0197477	0.0276661	0.0197477
slb_Centre_B_t2	85	3.90588	0.761043	5.13228	0.611765	0.105882	0.847059	0.886865	0.108825	0.128244	0.0303118	0.0346807	0.0303118
slb_Centre_B_t3	101	2.77228	0.532723	5.20397	0.108911	0.049505	0.475248	0.0617192	0.0378713	0.030935	0.0478001	0.0188482	0.0133173
slb_Centre_B_t4	106	3.66038	0.700823	5.22297	0.198113	0.141509	0.773585	0.537433	0.307395	0.346653	0.069445	0.0986584	0.069445
slb_Centre_B_t5	130	3.29231	0.621383	5.29835	0.0846154	0.0692308	0.623077	0.13805	0.147038	0.0906361	0.0663096	0.0376259	0.0318268
WT_Centre_A_t1	64	4.09375	0.81875	5	0.78125	0.09375	0.9375	0.945909	0.0540911	0.0709089	0.0126852	0.0261079	0.0126852
WT_Centre_A_t2	73	4.0274	0.795351	5.06367	0.712329	0.0547945	0.890411	0.921653	0.0783466	0.0940672	0.0197477	0.0276661	0.0197477
WT_Centre_A_t3	80	3.825	0.749181	5.10557	0.8375	0.0375	0.9	0.830371	0.156698	0.18813	0.0479041	0.0731228	0.0479041
WT_Centre_A_t4	87	3.7931	0.737626	5.14231	0.83908	0.0344828	0.908046	0.712938	0.239648	0.298021	0.0479041	0.0731228	0.0479041
WT_Centre_A_t5	95	3.97895	0.768253	5.17922	0.873684	0.0315789	0.905263	0.886865	0.108825	0.128244	0.0303118	0.0346807	0.0303118
WT_Centre_A_t6	93	3.69892	0.715399	5.17044	0.268817	0.182796	0.752688	0.537433	0.307395	0.346653	0.069445	0.0986584	0.069445
WT_Centre_A_t7	101	3.24752	0.624048	5.20397	0.19802	0.049505	0.60396	0.13805	0.147038	0.0906361	0.0663096	0.0376259	0.0318268
WT_Centre_A_t8	102	3.39216	0.651351	5.20788	0.215686	0.0882353	0.627451	0.179133	0.206832	0.126722	0.0870414	0.0694803	0.0610669
WT_Centre_A_t9	111	3.44144	0.656679	5.24067	0.171171	0.0810811	0.756757	0.179133	0.206832	0.126722	0.0870414	0.0694803	0.0610669
WT_Centre_A_t10	133	3.59398	0.677304	5.30631	0.601504	0.0451128	0.781955	0.2524	0.277319	0.195679	0.0856882	0.0874752	0.0727572
WT_Centre_A_t11	152	3.55263	0.663905	5.35111	0.256579	0.223684	0.723684	0.2524	0.277319	0.195679	0.0870414	0.0694803	0.0610669
WT_Centre_A_t12	174	3.66667	0.679828	5.39352	0.413793	0.155172	0.775862	0.2524	0.277319	0.195679	0.0856882	0.0874752	0.0727572
WT_Centre_A_t13	190	3.58947	0.662311	5.41962	0.289474	0.0473684	0.773684	0.2524	0.277319	0.195679	0.0870414	0.0694803	0.0610669
WT_Centre_B_t1	77	4.33766	0.852475	5.08832	0.987013	0	0.987013	0.972672	0.0273278	0.0375522	0.00539223	0.0205823	0.00539223
WT_Centre_B_t2	85	4.35294	0.84815	5.13228	0.976471	0	0.976471	0.972672	0.0273278	0.0375522	0.00843655	0.0218483	0.00843655
WT_Centre_B_t3	86	3.83721	0.746926	5.13734	0.825581	0	0.825581	0.830371	0.156698	0.18813	0.0479041	0.0731228	0.0479041
WT_Centre_B_t4	90	3.77778	0.732592	5.15673	0.711111	0.0555556	0.788889	0.712938	0.239648	0.298021	0.0479041	0.0731228	0.0479041
WT_Centre_B_t5	109	4.11009	0.785307	5.23374	0.844037	0.0275229	0.926606	0.921653	0.0783466	0.0940672	0.0197477	0.0276661	0.0197477
WT_Centre_B_t6	103	3.68932	0.707887	5.21174	0.427184	0.0485437	0.76699	0.537433	0.307395	0.346653	0.069445	0.0986584	0.069445
WT_Centre_B_t7	107	3.43925	0.658027	5.22661	0.28972	0.0654206	0.663551	0.179133	0.206832	0.126722	0.0870414	0.0694803	0.0610669
WT_Centre_B_t8	116	3.41379	0.649353	5.25722	0.224138	0.0775862	0.681034	0.179133	0.206832	0.126722	0.0766081	0.0494789	0.0463232
WT_Centre_B_t9	125	3.296	0.623716	5.28446	0.36	0.04	0.648	0.13805	0.147038	0.0906361	0.0663096	0.0376259	0.0318268
WT_Centre_B_t10	131	3.69466	0.696969	5.30104	0.358779	0.122137	0.778626	0.372912	0.316743	0.282395	0.0856882	0.0874752	0.0727572
WT_Centre_B_t11	143	3.58042	0.671622	5.33101	0.181818	0.111888	0.741259	0.2524	0.277319	0.195679	0.0870414	0.0694803	0.0610669
WT_Centre_B_t12	163	4.02454	0.748976	5.37339	0.907975	0.0184049	0.920245	0.830371	0.156698	0.18813	0.0479041	0.0731228	0.0479041
WT_Centre_B_t13	196	3.92857	0.723684	5.42857	0.683673	0.0561224	0.862245	0.712938	0.239648	0.298021	0.069445	0.0986584	0.069445
WT_Centre_C_t1	72	4.02778	0.796446	5.05719	0.805556	0.0416667	0.833333	0.921653	0.0783466	0.0940672	0.0197477	0.0276661	0.0197477
WT_Centre_C_t2	95	3.97895	0.768253	5.17922	0.842105	0.0421053	0.926316	0.886865	0.108825	0.128244	0.0303118	0.0346807	0.0303118
WT_Centre_C_t3	88	3.95455	0.768291	5.1472	0.75	0.0681818	0.909091	0.886865	0.108825	0.128244	0.0303118	0.0346807	0.0303118
WT_Centre_C_t4	101	4	0.768644	5.20397	0.782178	0.039604	0.841584	0.886865	0.108825	0.128244	0.0303118	0.0346807	0.0303118
WT_Centre_C_t5	107	4.01869	0.768891	5.22661	0.71028	0.0654206	0.915888	0.886865	0.108825	0.128244	0.0303118	0.0346807	0.0303118
WT_Centre_C_t6	115	3.8087	0.724914	5.254	0.582609	0.0434783	0.826087	0.712938	0.239648	0.298021	0.069445	0.0986584	0.069445
WT_Centre_C_t7	87	3.33333	0.648217	5.14231	0.137931	0.091954	0.609195	0.179133	0.206832	0.126722	0.0766081	0.0494789	0.0463232
WT_Centre_C_t8	102	3.41176	0.655116	5.20788	0.137255	0.0882353	0.705882	0.179133	0.206832	0.126722	0.0870414	0.0694803	0.0610669
WT_Centre_C_t9	94	3.12766	0.604395	5.17486	0.159574	0.0851064	0.574468	0.110043	0.105684	0.06694	0.0663096	0.0376259	0.0318268
WT_Centre_C_t10	106	3.35849	0.643023	5.22297	0.377358	0.0566038	0.622642	0.179133	0.206832	0.126722	0.0766081	0.0494789	0.0463232
WT_Centre_C_t11	131	3.38931	0.639368	5.30104	0.305344	0.0381679	0.679389	0.13805	0.147038	0.0906361	0.0766081	0.0494789	0.0463232
WT_Centre_C_t12	143	3.35664	0.629645	5.33101	0.118881	0.0909091	0.664336	0.13805	0.147038	0.0906361	0.0766081	0.0494789	0.0463232
WT_Centre_C_t13	136	3.5	0.658637	5.31401	0.323529	0.139706	0.772059	0.179133	0.206832	0.126722	0.0870414	0.0694803	0.0610669
WT_Centre_D_t1	42	3.85714	0.809376	4.76557	0.761905	0.0714286	0.857143	0.945909	0.0540911	0.0709089	0.0126852	0.0261079	0.0126852
WT_Centre_D_t2	56	4.07143	0.825688	4.93096	0.660714	0.125	0.821429	0.962359	0.0376408	0.0528764	0.00843655	0.0218483	0.00843655
WT_Centre_D_t3	73	4.27397	0.844046	5.06367	0.863014	0.0410959	0.917808	0.972672	0.0273278	0.0375522	0.00843655	0.0218483	0.00843655
WT_Centre_D_t4	73	3.94521	0.77912	5.06367	0.821918	0.0547945	0.917808	0.886865	0.108825	0.128244	0.0197477	0.0276661	0.0197477
WT_Centre_D_t5	78	3.94872	0.775143	5.09418	0.74359	0.0897436	0.871795	0.886865	0.108825	0.128244	0.0197477	0.0276661	0.0197477
WT_Centre_D_t6	102	4.05882	0.779362	5.20788	0.843137	0.0392157	0.901961	0.886865	0.108825	0.128244	0.0197477	0.0276661	0.0197477
WT_Centre_D_t7	110	3.61818	0.690858	5.23723	0.3	0.0727273	0.754545	0.372912	0.316743	0.282395	0.0856882	0.0874752	0.0727572
WT_Centre_D_t8	136	3.54412	0.666939	5.31401	0.132353	0.102941	0.742647	0.2524	0.277319	0.195679	0.0870414	0.0694803	0.0610669
WT_Centre_D_t9	140	3.61429	0.678882	5.32388	0.171429	0.0928571	0.757143	0.2524	0.277319	0.195679	0.0856882	0.0874752	0.0727572
WT_Centre_D_t10	163	3.91411	0.728425	5.37339	0.177914	0.171779	0.846626	0.712938	0.239648	0.298021	0.0479041	0.0731228	0.0479041
WT_Centre_D_t11	201	3.9005	0.717567	5.43572	0.820896	0.0348259	0.910448	0.537433	0.307395	0.346653	0.069445	0.0986584	0.069445
WT_Centre_D_t12	208	4	0.734578	5.4453	0.721154	0.0673077	0.889423	0.712938	0.239648	0.298021	0.0479041	0.0731228	0.0479041
WT_Centre_D_t13	228	3.99123	0.729633	5.47019	0.833333	0.0219298	0.929825	0.712938	0.239648	0.298021	0.0479041	0.0731228	0.0479041
WT_Centre_E_t1	50	3.88	0.796939	4.86863	0.82	0.08	0.94	0.921653	0.0783466	0.0940672	0.0197477	0.0276661	0.0197477
WT_Centre_E_t2	62	4.06452	0.815513	4.984	0.870968	0	0.870968	0.945909	0.0540911	0.0709089	0.0126852	0.0261079	0.0126852
WT_Centre_E_t3	64	4.0625	0.8125	5	0.921875	0	0.921875	0.945909	0.0540911	0.0709089	0.0126852	0.0261079	0.0126852
WT_Centre_E_t4	72	4.33333	0.856866	5.05719	0.944444	0	0.944444	0.972672	0.0273278	0.0375522	0.00539223	0.0205823	0.00539223
WT_Centre_E_t5	89	4.06742	0.789483	5.152	0.988764	0	0.988764	0.921653	0.0783466	0.0940672	0.0197477	0.0276661	0.0197477
WT_Centre_E_t6	95	4	0.772317	5.17922	0.894737	0.0421053	0.936842	0.886865	0.108825	0.128244	0.0303118	0.0346807	0.0303118
WT_Centre_E_t7	92	3.34783	0.648057	5.16594	0.173913	0.0978261	0.804348	0.179133	0.206832	0.126722	0.0766081	0.0494789	0.0463232
WT_Centre_E_t8	99	3.09091	0.594867	5.19597	0.131313	0.0505051	0.535354	0.0907108	0.0717748	0.0514599	0.058735	0.0288574	0.0242522
WT_Centre_E_t9	111	3.4955	0.666994	5.24067	0.261261	0.0720721	0.684685	0.2524	0.277319	0.195679	0.0870414	0.0694803	0.0610669
WT_Centre_E_t10	119	3.4958	0.663762	5.26664	0.285714	0.0672269	0.764706	0.2524	0.277319	0.195679	0.0870414	0.0694803	0.0610669
WT_Centre_E_t11	135	3.79259	0.714038	5.31147	0.266667	0.0666667	0.777778	0.537433	0.307395	0.346653	0.069445	0.0986584	0.069445
WT_Centre_E_t12	134	3.89552	0.733771	5.30891	0.768657	0.0373134	0.895522	0.712938	0.239648	0.298021	0.0479041	0.0731228	0.0479041
WT_Centre_E_t13	141	3.87234	0.727026	5.32628	0.702128	0.0283688	0.886525	0.712938	0.239648	0.298021	0.0479041	0.0731228	0.0479041
WT_Centre_F_t1	63	3.68254	0.737674	4.99209	0.603175	0.0634921	0.793651	0.712938	0.239648	0.298021	0.0479041	0.0731228	0.0479041
WT_Centre_F_t2	79	3.87342	0.759504	5.09993	0.873418	0.0379747	0.924051	0.830371	0.156698	0.18813	0.0303118	0.0346807	0.0303118
WT_Centre_F_t3	89	4.06742	0.789483	5.152	0.775281	0.0561798	0.88764	0.921653	0.0783466	0.0940672	0.0197477	0.0276661	0.0197477
WT_Centre_F_t4	99	3.87879	0.746499	5.19597	0.79798	0.040404	0.868687	0.830371	0.156698	0.18813	0.0479041	0.0731228	0.0479041
WT_Centre_F_t5	94	3.85106	0.744187	5.17486	0.723404	0.0638298	0.925532	0.830371	0.156698	0.18813	0.0479041	0.0731228	0.0479041
WT_Centre_F_t6	107	3.75701	0.718823	5.22661	0.252336	0.158879	0.803738	0.537433	0.307395	0.346653	0.069445	0.0986584	0.069445
WT_Centre_F_t7	109	2.97248	0.567945	5.23374	0.155963	0.0458716	0.623853	0.0779843	0.0535278	0.0428939	0.0527704	0.0228064	0.0182876
WT_Centre_F_t8	128	3.78125	0.714401	5.29289	0.53125	0.078125	0.90625	0.537433	0.307395	0.346653	0.069445	0.0986584	0.069445
WT_Centre_F_t9	138	3.49275	0.656657	5.31899	0.333333	0.0507246	0.731884	0.179133	0.206832	0.126722	0.0870414	0.0694803	0.0610669
WT_Centre_F_t10	144	3.86111	0.723958	5.33333	0.770833	0.0555556	0.888889	0.712938	0.239648	0.298021	0.069445	0.0986584	0.069445
WT_Centre_F_t11	163	3.7546	0.69874	5.37339	0.588957	0.0552147	0.840491	0.372912	0.316743	0.282395	0.0856882	0.0874752	0.0727572
WT_Centre_F_t12	171	4	0.74236	5.38822	0.520468	0.116959	0.871345	0.830371	0.156698	0.18813	0.0479041	0.0731228	0.0479041
WT_Centre_F_t13	186	4.22581	0.780618	5.41341	0.790323	0.0215054	0.897849	0.921653	0.0783466	0.0940672	0.0197477	0.0276661	0.0197477
WT_Centre_G_t1	76	4.31579	0.849174	5.08234	0.921053	0	0.921053	0.972672	0.0273278	0.0375522	0.00843655	0.0218483	0.00843655
WT_Centre_G_t2	108	3.57407	0.683353	5.2302	0.138889	0.0925926	0.712963	0.372912	0.316743	0.282395	0.0856882	0.0874752	0.0727572
WT_Centre_G_t3	118	3.01695	0.573179	5.26354	0.0508475	0.0508475	0.491525	0.0779843	0.0535278	0.0428939	0.0527704	0.0228064	0.0182876
WT_Centre_G_t4	133	3.21805	0.606456	5.30631	0.330827	0.0827068	0.586466	0.110043	0.105684	0.06694	0.0663096	0.0376259	0.0318268
WT_Centre_G_t5	173	3.42197	0.634664	5.39177	0.0635838	0.0520231	0.647399	0.13805	0.147038	0.0906361	0.0766081	0.0494789	0.0463232
WT_Centre_H_t1	76	4.44737	0.875064	5.08234	0.986842	0	0.986842	0.980569	0.0194307	0.0282079	0.00276953	0.0230925	0.00276953
WT_Centre_H_t2	95	3.72632	0.719475	5.17922	0.715789	0.0631579	0.873684	0.537433	0.307395	0.346653	0.069445	0.0986584	0.069445
WT_Centre_H_t3	106	3	0.574386	5.22297	0.103774	0.0754717	0.622642	0.0779843	0.0535278	0.0428939	0.0527704	0.0228064	0.0182876
WT_Centre_H_t4	143	3.31469	0.621775	5.33101	0.0839161	0.0559441	0.706294	0.13805	0.147038	0.0906361	0.0663096	0.0376259	0.0318268
WT_Centre_H_t5	168	3.88095	0.720993	5.38279	0.470238	0.25	0.827381	0.712938	0.239648	0.298021	0.069445	0.0986584	0.069445
WT_Centre_I_t1	44	4.40909	0.919719	4.79395	1	0	1	0.990262	0.00973846	0.020434	0.00110874	0.0121051	0.00110874
WT_Centre_I_t2	42	3.66667	0.769407	4.76557	0.761905	0.0714286	0.857143	0.886865	0.108825	0.128244	0.0303118	0.0346807	0.0303118
WT_Centre_I_t3	52	3.15385	0.644879	4.8906	0.153846	0.134615	0.596154	0.179133	0.206832	0.126722	0.0766081	0.0494789	0.0463232
WT_Centre_I_t4	59	4	0.806697	4.95849	0.576271	0.101695	0.847458	0.945909	0.0540911	0.0709089	0.0126852	0.0261079	0.0126852
WT_Centre_I_t5	103	4.01942	0.771224	5.21174	0.776699	0.038835	0.893204	0.886865	0.108825	0.128244	0.0303118	0.0346807	0.0303118
WT_Centre_J_t1	71	4.02817	0.797566	5.05057	0.929577	0	0.929577	0.921653	0.0783466	0.0940672	0.0197477	0.0276661	0.0197477
WT_Centre_J_t2	93	3.5914	0.694602	5.17044	0.655914	0.0537634	0.709677	0.372912	0.316743	0.282395	0.0856882	0.0874752	0.0727572
WT_Centre_J_t3	104	3.09615	0.593641	5.21554	0.0961538	0.0576923	0.625	0.0907108	0.0717748	0.0514599	0.058735	0.0288574	0.0242522
WT_Centre_J_t4	138	3.46377	0.651207	5.31899	0.101449	0.0869565	0.673913	0.179133	0.206832	0.126722	0.0870414	0.0694803	0.0610669
WT_Centre_J_t5	173	3.51445	0.651818	5.39177	0.121387	0.0924855	0.768786	0.179133	0.206832	0.126722	0.0870414	0.0694803	0.0610669
WT_Centre_K_t1	86	3.93023	0.765033	5.13734	0.744186	0.0465116	0.860465	0.886865	0.108825	0.128244	0.0303118	0.0346807	0.0303118
WT_Centre_K_t2	94	3.34043	0.64551	5.17486	0.170213	0.0744681	0.670213	0.179133	0.206832	0.126722	0.0766081	0.0494789	0.0463232
WT_Centre_K_t3	97	2.47423	0.476939	5.18772	0.0824742	0.0721649	0.350515	0.0479855	0.0233652	0.0209563	0.0404583	0.0136353	0.0135259
WT_Centre_K_t4	126	2.95238	0.558391	5.2873	0.0555556	0.0555556	0.452381	0.0692034	0.047289	0.0344208	0.0527704	0.0228064	0.0182876
WT_Centre_K_t5	157	3.50318	0.653393	5.36153	0.165605	0.0573248	0.738854	0.179133	0.206832	0.126722	0.0870414	0.0694803	0.0610669
WT_Margin_A_t1	39	3.38462	0.717235	4.71897	0.128205	0.0769231	0.692308	0.537433	0.307395	0.346653	0.069445	0.0986584	0.069445
WT_Margin_A_t2	44	3.77273	0.786976	4.79395	0.409091	0.295455	0.840909	0.921653	0.0783466	0.0940672	0.0197477	0.0276661	0.0197477
WT_Margin_A_t3	69	3.68116	0.730836	5.03691	0.652174	0.0724638	0.84058	0.712938	0.239648	0.298021	0.0479041	0.0731228	0.0479041
WT_Margin_A_t4	130	4.07692	0.76947	5.29835	0.807692	0.0538462	0.9	0.886865	0.108825	0.128244	0.0303118	0.0346807	0.0303118
WT_Margin_A_t5	146	4.54795	0.852008	5.33792	0.821918	0.0342466	0.945205	0.972672	0.0273278	0.0375522	0.00539223	0.0205823	0.00539223
WT_Margin_B_t1	50	3.48	0.71478	4.86863	0.58	0.08	0.68	0.537433	0.307395	0.346653	0.069445	0.0986584	0.069445
WT_Margin_B_t2	54	3.55556	0.723948	4.91134	0.574074	0.0925926	0.740741	0.712938	0.239648	0.298021	0.069445	0.0986584	0.069445
WT_Margin_B_t3	91	4.21978	0.817569	5.16137	0.802198	0.0549451	0.901099	0.945909	0.0540911	0.0709089	0.0126852	0.0261079	0.0126852
WT_Margin_B_t4	126	4.4127	0.834584	5.2873	0.936508	0.0238095	0.960317	0.962359	0.0376408	0.0528764	0.00843655	0.0218483	0.00843655
WT_Margin_B_t5	137	4.21898	0.793561	5.31651	0.832117	0.0291971	0.883212	0.921653	0.0783466	0.0940672	0.0197477	0.0276661	0.0197477
WT_Margin_C_t1	44	3.90909	0.815421	4.79395	0.931818	0.0681818	0.977273	0.945909	0.0540911	0.0709089	0.0126852	0.0261079	0.0126852
WT_Margin_C_t2	58	4.17241	0.842989	4.94955	0.965517	0	0.965517	0.972672	0.0273278	0.0375522	0.00843655	0.0218483	0.00843655
WT_Margin_C_t3	77	4.05195	0.796324	5.08832	0.935065	0	0.935065	0.921653	0.0783466	0.0940672	0.0197477	0.0276661	0.0197477
WT_Margin_C_t4	113	4.31858	0.822991	5.24742	0.831858	0.079646	0.911504	0.962359	0.0376408	0.0528764	0.0126852	0.0261079	0.0126852
WT_Margin_C_t5	131	4.24427	0.80065	5.30104	1	0	1	0.945909	0.0540911	0.0709089	0.0126852	0.0261079	0.0126852
slb_Margin_A_t1	47	3.53191	0.730779	4.83308	0.659574	0.0638298	0.851064	0.712938	0.239648	0.298021	0.0479041	0.0731228	0.0479041
slb_Margin_A_t2	55	3.89091	0.790629	4.92128	0.8	0.0545455	0.836364	0.921653	0.0783466	0.0940672	0.0197477	0.0276661	0.0197477
slb_Margin_A_t3	58	2.89655	0.585215	4.94955	0.137931	0.0862069	0.448276	0.0907108	0.0717748	0.0514599	0.058735	0.0288574	0.0242522
slb_Margin_A_t4	76	3.15789	0.621347	5.08234	0.131579	0.0921053	0.592105	0.13805	0.147038	0.0906361	0.0663096	0.0376259	0.0318268
slb_Margin_A_t5	100	3.68	0.707692	5.2	0.19	0.11	0.66	0.537433	0.307395	0.346653	0.069445	0.0986584	0.069445
slb_Margin_B_t1	44	3.68182	0.768013	4.79395	0.454545	0.159091	0.772727	0.886865	0.108825	0.128244	0.0303118	0.0346807	0.0303118
slb_Margin_B_t2	41	4	0.841997	4.75061	0.926829	0	0.926829	0.972672	0.0273278	0.0375522	0.00843655	0.0218483	0.00843655
slb_Margin_B_t3	55	3.23636	0.657626	4.92128	0.0727273	0.0727273	0.563636	0.179133	0.206832	0.126722	0.0870414	0.0694803	0.0610669
slb_Margin_B_t4	62	3.3871	0.679594	4.984	0.354839	0.0967742	0.580645	0.2524	0.277319	0.195679	0.0856882	0.0874752	0.0727572
slb_Margin_B_t5	92	3.91304	0.757469	5.16594	0.554348	0.0869565	0.771739	0.830371	0.156698	0.18813	0.0303118	0.0346807	0.0303118
slb_Margin_C_t1	40	3.7	0.7814	4.73509	0.775	0	0.775	0.921653	0.0783466	0.0940672	0.0197477	0.0276661	0.0197477
slb_Margin_C_t2	51	3.4902	0.715237	4.87978	0.333333	0.0980392	0.843137	0.537433	0.307395	0.346653	0.069445	0.0986584	0.069445
slb_Margin_C_t3	66	3	0.598173	5.01527	0.106061	0.0909091	0.515152	0.0907108	0.0717748	0.0514599	0.058735	0.0288574	0.0242522
slb_Margin_C_t4	90	4.13333	0.801542	5.15673	0.411111	0.0888889	0.866667	0.945909	0.0540911	0.0709089	0.0126852	0.0261079	0.0126852
slb_Margin_C_t5	78	4.10256	0.805344	5.09418	0.512821	0.0897436	0.807692	0.945909	0.0540911	0.0709089	0.0126852	0.0261079	0.0126852
